# Supplementary material for: De novo emergence of a remdesivir resistance mutation during treatment of persistent SARS-CoV-2 infection in an immunocompromised patient: a case report
Source: Nat Commun. 2022 Mar 17;13:1547. doi: 10.1038/s41467-022-29104-y (PMC8930970; doi:10.1038/s41467-022-29104-y)
Supplement: Supplementary file 4 — Source data [file 41467_2022_29104_MOESM4_ESM.xlsx]

## Sheet: Laboratory Data
Day from diagnosis	wbc	hgb	plt	alc	anc	crp	ferritin
-76	4.9	12.8	96	0.4	3
-70	2.7	12.8	81	0.1	2	0
-28	6.5	14	86	0.2	4.2
-27	4.4	12.5	71	0.3	3.4
-26	4.2	11.8	99	0.1	2.35
-25	4.9	11.5	103	0.4	3.6
-24	4.3	12.2	113	0.1	2.1
-23	3.7	10.4	110	0.17	1.9
-22	3.5	10.7	117	0.22	2.03
-21	5.1	11.4	122	0.5	3.8
-20	4.3	9.4	106
-19	4.4	9.6	116
-18	3.3	9.4	103
-17	2.6	9.4	126	0.5	1.7
-16	6.9	10.2	129	0.2	4.73		407
-15	5.6	10.1	120	0.2	4.8
-14	4.3	9.2	136		3.7
-11	3.3	9.8	174		2.7
-9	3.9	10	161	0.3	2.6
-7	3.4	10.2	157	0.1	2.4
-4	4.1	11.5	152	0.42	2.5
-1	2.7	11.3	121	0.15	1.37
1	2.2	12	60	0.1	1
2	2.3	11.6	53	0.55	0.66	10.76	228
3	1.8	11.3	55
4	1.1	10.7	49			6.62	356
5	1.1	11.2	49	0.16	0.35
5	1	10.4	44
6	1.4	10.2	38	0.2	0.8
7	1.4	10.7	40	0.2	0.6
8	1.1	10.7	42	0.1	0.28
9	1.2	10.6	49	0.16	0.3
10	1.7	11.1	57	0.24	0.46
11	1.5	10.4	58	0.12	0.45
12	1.6	10.9	60	0.11	0.54	20.98	1861
13	2	10.8	68	0.17	0.73	16.1	1377
14	2.1	10.9	77	0.25	0.9
15	1.8	10.4	76	0.1	0.71	13.16
16	1.5	11.1	88	0.16	0.51	13.52
17	1.5	10.4	87	0.1	0.45
18	1.5	10.9	102	0.09	0.54	7.27
19	1.6	9.6	93	0.09	0.64
20	1.5	10.8	108	0.12	0.53
21	1.5	10	105	0.11	0.48
34	1.7	12.3	87	0.2	0.7
36	1.9	11.2	79	0.2	0.8
37	1.4	9.5	67	0.1	0.7
38	1.2	9.8	64			35.79
39	1.2	10	62	0.1	0.5	49.22	1139
40	0.9	9.9	54
41	0.7	9.3	47	0.1	0.2
42	10.1	10.2	58	0.2	9
43	5.8	8.8	57	0.1	5
44	3.3	8.8	65	0	2.7
45	1.7	9.4	75	0.3	1.1
46	1.3	9.4	98
47	1.2	10.6	89	0.1	0.2
48	16.3	9.7	93	0.1	14.6
49	11.4	9.4	92
50	8.8	9.4	90
51	4.4	9.3	94
55	2.1	9.3	90	0.2	0.7
63	1.7	9.8	103	0.2	0.5
71	2.4	9.7	102	0.1	1
78	2.9	10.8	129	0.1	1.1
86	2.6	9.6	101	0.2	0.9
89	2.6	9.7	76	0.1	1.2
92	1.9	10	92	0.1	0.6
95	4	9.7	85	0.1	2.7
98	1.9	9.7	107	0.1	0.7
103	1.8	10	108	0.1	0.8
104	9.4	10.1	101	0.2	7.8
109	1.5	10	105	0.1	0.6
112	3.5	10.7	83	0.1	2.4
116	1.7	10.8	86	0.1	0.5
118	8.7	10.8	77	0.2	7.1
120	1.8	10.7	81	0.2	0.8
124	2.1	11	83	0.1	0.8
127	2.8	10.7	79	0.1	1.7
130	1.8	11.2	89	0.1	0.7
133	6.4	10.6	89	0.2	5.1
134	2.2	11.1	106	0.1	1.1
138	1.8	10.7	91	0.1	0.6
140	6.6	10.7	81	0.1	5.4
145	2.2	11	105	0.1	0.7
146	1.7	9.8	103	0.1	0.7	9.1	812
147	2.1	10.7	102	0.1	1	13	800
148	2.3	10.7	98	0.1	1.1	16.3	853
149	2	9.8	94	0.1	1	16.3	824
150	1.3	10.5	97	0.1	0.5	10.9	858
151	1.3	10.7	108	0.1	0.6
152	23.2	11	130	0.2	21.8
153	11.9	10.3	127	0.2	10.4
155	2.8	9.9	131	0.1	2.5
156	2.2	10.8	142	0.2	1.2	0.3
157	2.8	11.4	144	0.2	1.8	0.4
158	2.4	11.3	142	0.2	1.3	0.3	750
159	2.6	11.9	136	0.2	1.2	0.2	738
160	2	11.5	117	0.1	1	0.3	728
162	2.4	10.8	96	0.1	1.4	0.2	575
163	2.1	12.6	95	0.2	1.3	0.2	667
164	1.8	10.8	81	0.1	1.2	0.2	529
165	1.7	10.7	85	0.1	1.1	0.2	513
166	2.1	11	117	0.1	1.3	0.2	558
168	1.8	11.8	91	0.1	1.1	0.2	543
170	1.9	10.6	94	0.1	1.1	0.3	477
171
172	2.1	11.9	96	0.1	1.3	0.2	468
174
175
176	2.1	11.2	90	0.2	1.2	0.2	394
177	2.1	11.7	92	0.1	1.3	0.3	354
182	2	11.5	102	0.1	1.2	0.3	250
189	3.2	11.9	101	0.2	2.1	0.3	235
196	3.2	13.2	102	0.2	2.2	0.3	161
202	3	12.8	95	0.2	2	0.3	158
210	3.4	13.1	100	0.2	2.3	0.3	128
217	3	12.8	97	0.2	1.8	0.3	115
230	2.8	13.5	99	0.2	1.8	0.3	102
245	3.1	13.9	93	0.2	2	0.3	82
259	3.4	14.7	92	0.4	2
292	4	14.7	95	0.3	2.7	0.3	188

## Sheet: Clinical RT-PCR Ct values
Day from Diagnosis	N1	N2
0	not measured	not measured
17	20.5
29	not measured	not measured
36	17.1	19
103	not measured	not measured
144	24.3
146	18.3	17.6
152	26.9	26.2
155	22.5	23.3
158	18.3	19
160	18	16.9
162	19.6	19.3
164	23.9	23.5
166	32	31.8
168	33.7	34
171	35.1	35.6
172	36.9	36.6
174	40.6	38.7
175	38	36
176	45	45
177	36.3	35.8
182	45	45
189	36.2	36.4
196	45	45
202	34.6	36.9
210	33.1	33.5
217	45	37.24
230	45	45
245	45	45
292	45	45

## Sheet: endpoint titers
day	titer
149	25
158	56.1
163	25
163.5	800000
167	373623
170	305754
176	206836
189	156764
202	100921
217	64763
245	42369.4

## Sheet: Research RT-PCR Ct values
day	NP N1	Saliva N1
36	17.1
145
146	18.3
148		22.852
149		29.3975
152	26.9	28.9352
155	22.5
156		28.0434
158	18.3	30.0445
159		22.091
160	18
162	19.6
163		27.0943
164	23.9
166	32
167		28.0195
168	33.7
170		31.3648
171	35.1
172	36.9
174	40.6
175	38
176	45	33.8961
177	36.3
182	45
189	36.2
196	45
202	34.6
210	33.1
217	45
230	45
245	45

## Sheet: sgRNA
day	NP	Saliva
36	0.161472
145
148	0.122251	0.425456
149	0.217161	0.0568064
152	0.00968	0.0499516
155	0.701624
156	0.317991	0.408856
158	0.523994	0.0886114
159		0.381858
160	0.632797
162	0.956922
163	0.306337
164	0.414114
166	0.0645249
167		0.151226
170		0.000162
177	0.0226292

## Sheet: Plaque assay
day	pfu
149	41.6667
152	12.5
156	1741.67
158	16666.7
163	533.333
164	2
166	2
168	2
170	2
176	2
189	2
210	2
217	2

## Sheet: E802D allele frequency
day	np	saliva
140	1
148	1	1
149	1	1
152	1	1
155	12.7556
156	20.0364	1
158		50.1453
159		96.0087
160	22.6314
162	1
163	1	77.3894
164	1
166	1
167		87.9493
170		1
177	1

## Sheet: Viral inhibition RDV
[RDV] uM	WT			E802D			E802A
0.039	1.02409	77.8839	18.8085	-0.476565	-1.95742	2.43399	4.43746	8.32435	12.0332
0.078	-44.4391	52.8907	25.7264	2.61021	2.91434	1.99911	5.05378	1.92564	8.06413
0.156	-5.93285	64.3922	-58.4594	6.9732	2.19807	7.86853	-0.747795	-0.504008	1.2518
0.3125	8.82892	-16.7355	44.2274	10.1595	-0.99387	7.55588	14.2081	11.8524	1.76951
0.625	56.4384	93.7278	-4.13065	11.6687	9.61373	5.19105	11.4991	3.81019	17.1144
1.25	99.8545	47.9985	64.4171	6.37915	10.0202	16.8219	20.5493	17.3773	14.4985
2.5	82.4959	88.981	87.1717	29.5499	26.3437	25.329	43.3557	30.9719	44.6157
5	99.4891	99.2053	97.9885	49.1478	50.9583	54.2384	85.6266	91.483	88.9164
10	100.043	100.046	99.9113	96.9814	96.7228	96.413	99.3718	99.7772	99.5608
20	99.8794	100.043	99.3969	98.6954	100.099	99.8607	99.8731	100.016	99.947
40	99.7836	99.9184	99.9894	100.063	100.097	99.8408	100.048	100.048	99.9032

## Sheet: Plaque assay 5uM RDV
PFU/mL	strain
100	mNG WT
170	mNG WT
0	mNG WT
2000	mNG E802D
2700	mNG E802D
1750	mNG E802D
750	mNG E802A
62.5	mNG E802A
0	mNG E802A

## Sheet: Uninfected cell viability
	[RDV] uM
replicate	0.039	0.078	0.156	0.3125	0.625	1.25	2.5	5	10	20	40
r1	92.9717	90.2215	98.3193	97.8915	103.621	107.303	90.6646	100.015	82.1238	76.8373	61.696
r2	107.15	92.0244	96.1497	96.5623	95.5997	100.779	94.5913	94.2399	81.1765	73.2773	57.4026
r3	98.518	91.1383	91.7953	95.5539	91.8105	91.9175	86.3866	85.8824	74.3927	68.6478	55.9206

[truncated: 8 more sheets: Cell viability with RDV, Growth curves, A504V and I115L allele frequenc, Surface mutation allele frequen, patient FACS, severe FACS, moderate FACS, HCW FACS]
